# Supplementary material for: Advancements in Nutritional Strategies for Gestational Diabetes Management: A Systematic Review of Recent Evidence
Source: J Clin Med. 2023 Dec 20;13(1):37. doi: 10.3390/jcm13010037 (PMC10779518; doi:10.3390/jcm13010037)
Supplement: Supplementary file 1 [file jcm-13-00037-s001.zip]

Archive with 1 entries (1 files):
- jcm-2738519-supplementary.pdf
